# Supplementary material for: Using an Innovation Arena to compare wild-caught and laboratory Goffin’s cockatoos
Source: Sci Rep. 2020 May 26;10:8681. doi: 10.1038/s41598-020-65223-6 (PMC7250841; doi:10.1038/s41598-020-65223-6)
Supplement: Supplementary file 4 — Supplementary Tables. [file 41598_2020_65223_MOESM4_ESM.xlsx]

## Sheet: Table S1
Table S1: Details on subjects and mean values of task-directed behaviours and principle component; superscripts if measure loads above 0.40 per PC
Subject	Group	Sex	Age	motivational category	total sessions with 'motivational' protocol	sessions until criterion - habituation phase III	PC1	PC2	BaitedContact PC1	SolvedContact PC1 & PC2	GridTime 1 PC1	TasksTouched PC1	LatencyGrid	TouchedNSolved PC2
GreenRed	Field	male	unknown	'motivated'	none	6	0.330019	-1.7147	31.7895	8.42105	352.088	15.8421	2.13279	7.05263
LRed	Field	female	unknown	'motivated'	none	1	0.378518	-0.804734	31.9	9.6	455.759	17.2	2.7524	4.15
RGreen	Field	female	unknown	'motivated'	none	1	0.34866	-0.475946	33.7391	9.91304	479.538	17.087	9.89778	3.34783
Dolittle	Lab	male	6 years	'motivated'	none	2	0.373816	0.473636	25.3684	35.3684	536.062	14.5789	18.9433	2.21053
Figaro	Lab	male	10 years	'motivated'	none	2	1.56258	0.901367	37.5	49.75	826.894	17.9167	7.27325	2.16667
Fini	Lab	female	10 years	'motivated'	none	2	1.85105	0.474925	39.3333	53.1667	841.915	18.4444	7.13256	3.88889
Heidi	Lab	female	7 years	'motivated'	none	1	1.97164	0.689125	43.4667	55.5333	917.293	18.4	20.5473	4.4
Kiwi	Lab	male	7 years	'motivated'	none	1	0.580652	0.855067	32.1818	41.9091	636.333	14	29.0895	2.81818
Konrad	Lab	male	7 years	'motivated'	none	1	0.522647	0.167268	28.2	30.6	624.312	14.9	9.0916	3.7
Mayday	Lab	female	6 years	'motivated'	none	7	1.23109	0.126532	43.3333	34	725.958	16	10.0449	4
Moneypenny	Lab	female	7 years	'motivated'	none	3	0.147675	-0.340646	27.55	20.25	507.174	14.55	15.432	5
Pipin	Lab	male	9 years	'motivated'	none	1	1.84505	0.37738	39.25	53.25	779.434	19.25	4.65225	3.875
Zozo	Lab	male	7 years	'motivated'	none	2	1.23988	0.636635	37.4167	40.25	739.777	18	11.6178	2.66667
GreenOrange	Field	female	unknown	'unmotivated'	4	4	-2.19959	-0.531836	5	0	52.7656	3.36364	9.62036	3.27273
GreenPurple	Field	female	unknown	'unmotivated'	7	6	-2.33032	-0.179703	5.41667	0	59.0609	2.83333	20.2613	2.33333
LBlue	Field	male	unknown	'unmotivated'	7	4	-2.43234	-0.233902	3.45455	0	27.3812	2.54545	27.5241	2.45455
LOrange	Field	female	unknown	'unmotivated'	8	4	-2.78036	0.331776	3.07692	0	31.0026	2.46154	176.053	2.38462
RedBlue	Field	female	unknown	'unmotivated'	10	8	-2.93421	0.565571	2.55556	0	20.9919	1.77778	271.123	1.77778
Muppet	Lab	male	7 years	'unmotivated'	6	1	-2.71391	0.670337	5.77778	2.11111	81.9648	2.33333	124.908	1.77778

## Sheet: Table S2
Table S2: Summary of principle component analysis with scaled variables; factor loadings above 0.40 are printed bold
	PC1	PC2
BaitedContact	0.493	-0.102
SolvedContact	0.427	0.447
GridTime	0.5	0.246
TasksTouched	0.492	-0.095
log.LatencyGrid	-0.227	0.369
TouchedNSolved	0.174	-0.764
Standard deviation	1.874	1.045
Proportion of Variance	0.586	0.182
Cumulative Proportion	0.586	0.767

## Sheet: Table S3
Table S3: Random effects results of the model for probability to solve
term	effect (1)	sd
Subj.Task	(Intercept)	1.638
Subj.Task	PC1	0.852
Subj.Task	PC2	0.263
Subj.Task	session	1.133
SessionID	(Intercept)	0.605
Task	(Intercept)	2.834
Task	PC1	0.764
Task	PC2	0.364
Task	session	0.829
Task	Group.code	1.036
Subject	(Intercept)	2.096
Subject	PC1	0.889
Subject	PC2	0.292
Subject	session	1.665
(1) 'intercept' denotes random intercepts, other entries random slopes

## Sheet: Table S4
Table S4: Coding protocol
Variable	Type	Description
Start	point	start of a session:
		a) group 'Lab': subject is placed at the start point on the table (and hands of experimenter are fully removed from table)
		b) group 'Field': subject lands on the table (1 piece of corn was placed at the starting position)
LatencyGrid	duration	time in seconds from the start of a session until subject crosses the outer border of the grid line for the first time
GridTime	duration	total active time in seconds spent within the approach grid or within 20cm of the tasks (also at the back/sides, diagonal from the edge) on the experimental table
		· start: crossing the grid line with at least 1 shoulder
		· stop: both shoulders outside of the grid or subject not active towards the arena within the grid for 3 seconds (see below * for those behaviours)
		· re-activation: when either of the below happens:
		a) subject stops 'inactive behaviour' (see *) for more than 2 seconds; this can be one or more 'inactive behaviours' (cumulative) as long as they are not separated by more than 2 seconds
		b) subject touches a task (baited or empty)
		· special rule: count as time within the grid if a subject is manipulating a connected task element while standing outside of the grid (e.g. the shovel); once the manipulation stops and the subject remains outside the grid time is stopped
TasksTouched	point	total number of tasks touched
BaitedContact	point	total number of touches aimed at all baited tasks
		· 1 touch = physical contact with 1 task or its connected elements either by beak, foot or object
		· start: subject approaches a task and touches it
		· stop: when either of the below happens:
		a) subject goes away or performs a different action (feeding, preening, other type of contact...) for at least 2 seconds
		b) switches to interact with another task
SolvedContact	point	total number of touches aimed at solved tasks; see above for '1 touch' description; just picking up a reward from a solved task is not coded as contact
TasksSolved	point	which tasks were solved in each session; coded as latencies to solving each task; solving occurs when:
		a) the reward is available to be picked up/falls down
		a) b) a correct action was performed but the reward is struck inside the box
Reposition	point	group 'lab' only: number of times a subject was picked up by hand by the experimenter (only if it left the platform) and placed at the starting point on the experimental table
* Additional GridTime rule: 'inactive behaviour' – for the following behaviours GridTime duration is paused if longer than 3 seconds:
	1. Feeding:
	a. foot held to beak while holding a reward
	b. picking up crumbs from the rewards within the grid
	2. Manipulating security bars
	3. Sitting at the edge of the arena (body and head positioned away from arena)
	4. Nibbling on rings
	5. Preening or rubbing oneself against a task in an auto-preening manner
	6. Resting (sitting with fluffed feathers, one foot up towards the belly, with closed eyes)
	7. Biting the table
	8. Window – if subject enters the grid to jump on the arena and immediately on the window sill (group 'Lab') within 5 seconds (from entering the grid until leaving) without touching any task
	9. Looking at the camera (head held horizontally)
	10. Staying immobile (maximum slight head movements), often combined with looking back behaviour (away from arena)
	11. Hanging off the test table

## Sheet: Table S5
Table S5: Fixed effects results of the model for effect of repositioning on PC1.
term	estimate	SE	lower CI	upper CI	𝜒2	df	P	min	max
(Intercept) (1)	1.242	0.086	1.046	1.427				1.19	1.31
Reposition (1)	-0.033	0.037	-0.111	0.05	0.782	1	0.377	-0.061	-0.018
PC2 (2)	0.141	0.038	0.062	0.218	7.713	1	0.005	0.11	0.161
session (2)	-0.081	0.041	-0.161	0.004	3.221	1	0.073	-0.113	-0.058
(1) square-root transformed
(2) z-transformed to a mean of 0 and a standard deviation of 1

## Sheet: Table S6
Table S6: Fixed effects results of the model for effect of repositioning on PC2.
term	estimate	SE	lower CI	upper CI	𝜒2	df	P	min	max
(Intercept)	0.529	0.143	0.233	0.811				0.375	0.636
Reposition	-0.021	0.017	-0.058	0.018	1.207	1	0.272	-0.033	-0.012
PC1 (1)	0.108	0.092	-0.087	0.293	1.182	1	0.277	0.067	0.16
session (1)	0.328	0.101	0.123	0.541	6.465	1	0.011	0.272	0.363
(1) z-transformed to a mean of 0 and a standard deviation of 1
